# Supplementary material for: Rumen Fluid Metabolomics and Microbiome Profiling of Dairy Cows Fed Combinations of Prebiotics, Essential Oil Blend, and Onion Peel Using the RUSITEC System
Source: Metabolites. 2025 Nov 25;15(12):762. doi: 10.3390/metabo15120762 (PMC12734747; doi:10.3390/metabo15120762)
Supplement: Supplementary file 1 [file metabolites-15-00762-s001.zip]

Archive with 1 entries (1 files):
- metabolites-3947927-supplementary.pdf
